# Supplementary material for: Development of a polygenic score predicting drug resistance and patient outcome in breast cancer
Source: NPJ Precis Oncol. 2024 Oct 2;8:219. doi: 10.1038/s41698-024-00714-7 (PMC11447244; doi:10.1038/s41698-024-00714-7)
Supplement: Supplementary file 2 — Supplementary Data 1 [file 41698_2024_714_MOESM2_ESM.xlsx]

## Sheet: Sheet1
Supplementary Data 1: FAM129B mRNA expression associated with drug resistance through diverse mechanism of actions in the GDSC database
DRUG_NAME	PUTATIVE	PATHWAY	RHO	PVALUE	ADJUSTED PVALUE	FAM129B RANK IN GDSC	DRUG CLASS
Carmustine	Alkylating	DNA replication	0.495509	7.86578e-45	1.27803e-40	1	Alkylating agent
Cyclophosphamide	Alkylating	DNA replication	0.497309	1.27989e-46	2.07956e-42	1	Alkylating agent
Leflunomide	Pyrimidine synthesis inhibitor	DNA replication	0.527999	1.01576e-51	1.6504e-47	1	Anti-inflammatory agent
Nelarabine	Purine analog	DNA replication	0.510247	8.48229e-48	1.3782e-43	1	Anti-metabolite
Nilotinib	ABL	ABL signaling	0.51745	2.26134e-51	3.67423e-47	1	Kinase inhibitor
Niraparib	PARP1, PARP2	Genome integrity	0.506627	4.18334e-47	5.1801e-43	1	PARP inhibitor
Pevonedistat	NAE	Other	0.422845	8.26097e-33	4.47414e-29	1	NAE inhibitor
Sorafenib	PDGFR, KIT, VEGFR, RAF	Other, kinases	0.592817	1.14763e-70	1.86467e-66	1	Kinase inhibitor
Tamoxifen	ESR1	Hormone-related	0.459248	2.03722e-39	3.31007e-35	1	Anti-estrogen
Temozolomide	DNA alkylating agent	DNA replication	0.516697	8.50734e-51	7.66222e-47	1	Alkylating agent
Venetoclax	BCL2	Apoptosis regulation	0.575642	9.79037e-66	1.59074e-61	1	BCL-2 inhibitor
Vincristine	Microtubule destabiliser	Mitosis	0.509782	2.26259e-47	3.67626e-43	1	Cytoskeleton inhibitor
Paclitaxel	Microtubule stabiliser	Mitosis	0.419119	1.67404e-32	1.35999e-28	2	Cytoskeleton inhibitor
Ruxolitinib	JAK1, JAK2	Other, kinases	0.445968	1.17963e-35	9.5833e-32	2	Kinase inhibitor
Vinblastine	Microtubule destabiliser	Mitosis	0.494962	4.53282e-46	3.68246e-42	2	Cytoskeleton inhibitor
Cisplatin	DNA crosslinker	DNA replication	0.482048	1.70049e-44	9.20985e-41	3	Alkylating agent
Fludarabine	Purine analog	Unclassified	0.414702	1.35512e-30	2.81749e-27	4	Anti-metabolite
Teniposide	Topoisomerse II	DNA replication	0.463454	1.00753e-38	2.72839e-35	5	Topoisomerase inhibitor
Vinorelbine	Microtubule destabiliser	Mitosis	0.453275	5.07843e-38	1.65029e-34	5	Cytoskeleton inhibitor
Irinotecan	Topoisomerase I	DNA replication	0.454051	1.98126e-40	3.21915e-37	6	Topoisomerase inhibitor
Cytarabine	Antimetabolite	Other	0.449783	1.70668e-37	3.96144e-34	7	Anti-metabolite
Palbociclib	CDK4, CDK6	Cell cycle	0.424001	8.04169e-34	1.45179e-30	8	Kinase inhibitor
Rapamycin	MTORC1	PI3K/MTOR signaling	0.319569	1.39615e-18	1.74619e-15	8	mTOR inhibitor
5-Fluorouracil	Antimetabolite (DNA & RNA)	Other	0.346644	2.84154e-23	2.42996e-20	9	Anti-metabolite
Vorinostat	HDAC inhibitor Class I, IIa, IIb, IV	Chromatin histone acetylation	0.568039	7.44758e-64	1.10008e-60	11	HDAC inhibitor
Gemcitabine	Pyrimidine antimetabolite	DNA replication	0.383738	4.64161e-27	3.96931e-24	13	Anti-metabolite
Epirubicin	Anthracycline	DNA replication	0.412921	2.64913e-31	2.39112e-28	15	Alkylating agent
Crizotinib	MET, ALK, ROS1	RTK signaling	0.406665	1.18069e-29	1.06577e-26	16	Kinase inhibitor
Mitoxantrone	Topoisomerse II	DNA replication	0.425629	2.65139e-32	1.87304e-29	16	Topoisomerase inhibitor
Topotecan	Topoisomerase I	DNA replication	0.36701	7.72576e-24	4.48315e-21	18	Topoisomerase inhibitor
Bortezomib	Proteasome	Protein stability and degradation	0.318552	1.0563e-18	5.53638e-16	19	Proteosome inhibitor
Olaparib	PARP1, PARP2	Genome integrity	0.422783	2.84103e-33	2.09823e-30	20	PARP inhibitor
Talazoparib	PARP1, PARP2	Genome integrity	0.36874	1.05005e-24	6.25635e-22	21	PARP inhibitor
Dabrafenib	BRAF	ERK MAPK signaling	0.36115	6.10153e-24	1.37691e-21	43	Kinase inhibitor
Dactinomycin		Other	0.400312	6.36702e-31	5.17257e-27	2	Antineoplastics
Docetaxel	Microtubule destabiliser	Mitosis	0.329805	5.09291e-21	8.27496e-18	5	Cytoskeleton inhibitor
Fulvestrant	ESR	Hormone-related	0.484079	1.1723e-46	1.90475e-42	1	Anti-estrogen
Oxaliplatin	DNA alkylating agent	DNA replication	0.516762	7.35651e-54	5.24243e-50	2	Alkylating agent
KRAS (G12C) Inhibitor-12	KRAS (G12C)	ERK MAPK signaling	0.49753	3.07953e-45	5.00362e-41	1
