# Supplementary material for: Development of a polygenic score predicting drug resistance and patient outcome in breast cancer
Source: NPJ Precis Oncol. 2024 Oct 2;8:219. doi: 10.1038/s41698-024-00714-7 (PMC11447244; doi:10.1038/s41698-024-00714-7)
Supplement: Supplementary file 3 — Supplementary Data 2 [file 41698_2024_714_MOESM3_ESM.xlsx]

## Sheet: Sheet1
Supplementary Data 2: Correlation of FAM129B with Drug Resistance (IC50) of FDA approved anti-cancer drugs across cancer cell lines in the GDSC database
CANCER_TYPE	ALL		BLCA		BRCA		CESC		COREAD		DLBC		ESCA		GBM		HNSC		KIRC		LAML		LCML		LGG		LIHC		LUAD		LUSC		MM		NB		OV		PAAD		SCLC		SKCM		STAD		THCA		UCEC
drugname	RHO	PVALUE_BH	RHO	PVALUE_BH	RHO	PVALUE_BH	RHO	PVALUE_BH	RHO	PVALUE_BH	RHO	PVALUE_BH	RHO	PVALUE_BH	RHO	PVALUE_BH	RHO	PVALUE_BH	RHO	PVALUE_BH	RHO	PVALUE_BH	RHO	PVALUE_BH	RHO	PVALUE_BH	RHO	PVALUE_BH	RHO	PVALUE_BH	RHO	PVALUE_BH	RHO	PVALUE_BH	RHO	PVALUE_BH	RHO	PVALUE_BH	RHO	PVALUE_BH	RHO	PVALUE_BH	RHO	PVALUE_BH	RHO	PVALUE_BH	RHO	PVALUE_BH	RHO
5-Fluorouracil	-0.0661013	0.929697	0.260196	0.469541	0.260142	0.362317	-0.230769	0.921842	0.328913	0.0896731	-0.303896	0.668152	0.167574	0.737515	0.0492402	0.9338	-0.0708181	0.855653	-0.138596	0.995629	-0.603008	0.283207	0.660606	0.539325	0.4	0.485463	-0.025	0.954008	0.096542	0.799233	-0.025	0.954008	0.0759804	0.944287	0.0904821	0.741717	0.248931	0.527221	0.0225885	0.993927	0.139217	0.62085	-0.0955073	0.96498	0.252632	0.380927	-0.0659341	0.99277	0.1
Afatinib	-0.188302	0.872701	0.358286	0.308209	-0.0991124	0.679825	0.208791	0.921842	0.165659	0.36916	0.0831169	0.992748	-0.106518	0.739802	-0.089246	0.918074	0.0787546	0.851759	-0.0912281	0.995629	0.0300752	0.978504	-0.115152	0.938192	0.466667	0.400522	-0.553571	0.570187	0.0571025	0.906693	-0.1	0.933657	0.0637255	0.944287	0.11026	0.702513	-0.139853	0.656358	0.0409035	0.984992	0.133035	0.626627	0.0890783	0.96498	-0.214035	0.44017	0.126374	0.99277	-0.0166667
Alpelisib	0.186997	0.872701	0.0382034	0.937785	-0.136254	0.652695	0.0274725	0.978311	0.0626002	0.723697	-0.0519481	0.992748	0.246421	0.737515	0.134257	0.863534	-0.388278	0.746746	0.215789	0.995629	0.12782	0.978504	0.381818	0.771282	-0.0666667	1	-0.446429	0.701304	0.00496018	0.988906	0.0785714	0.954008	0.20098	0.944287	-0.00543881	0.980351	-0.141563	0.656358	-0.151404	0.984992	0.127375	0.629213	-0.195599	0.811804	0.440351	0.206535	-0.153846	0.99277	0.433333
Axitinib	NA	NA	NA	NA	0.229141	0.459807	NA	NA	NA	NA	NA	NA	NA	NA	NA	NA	NA	NA	NA	NA	NA	NA	NA	NA	NA	NA	NA	NA	NA	NA	NA	NA	NA	NA	NA	NA	NA	NA	NA	NA	NA	NA	NA	NA	NA	NA	NA	NA	NA
Bortezomib	-0.183083	0.872701	0.100155	0.855081	0.119589	0.652695	0.335165	0.921842	0.198275	0.319253	-0.0438596	0.992748	0.177876	0.737515	-0.129593	0.863534	0.119316	0.830563	0.179412	0.995629	0.0833333	0.978504	0.285714	0.846169	0.05	1	-0.446429	0.701304	0.0191171	0.988906	-0.271429	0.841266	0.25	0.944287	0.141409	0.649257	0.132718	0.662267	-0.204518	0.984992	0.286605	0.300086	0.341768	0.627816	0.422085	0.212537	-0.0934066	0.99277	-0.783333
Carmustine	0.270545	0.872701	0.382353	0.308209	0.116566	0.66296	-0.351648	0.921842	0.462378	0.0198555	0.00601504	0.993752	0.0903427	0.75884	-0.145028	0.863534	-0.0192308	0.992662	-0.21775	0.995629	-0.205882	0.978504	-0.116667	0.938192	0.885714	0.181481	-0.164286	0.915878	0.302727	0.157659	0.196429	0.841266	0.147059	0.944287	0.280948	0.542598	0.528664	0.139918	0.254783	0.984992	0.340059	0.279507	0.064321	0.96498	0.296429	0.374349	0.454545	0.99277	0.466667
Cisplatin	0.000869754	0.996782	0.448116	0.205898	0.0911874	0.679825	-0.0989011	0.948036	0.404619	0.0428193	-0.254386	0.79483	0.21117	0.737515	0.181189	0.863534	0.173333	0.830563	0.0705882	0.995629	0.0154799	0.978504	0.345455	0.771282	0.866667	0.0992027	-0.110714	0.915878	0.180076	0.495909	0.460714	0.753366	0.167647	0.944287	0.410878	0.458169	0.40277	0.213206	0.0799756	0.984992	0.176447	0.517468	-0.363141	0.627816	0.398246	0.226226	0.208791	0.99277	0.383333
Crizotinib	-0.223666	0.872701	0.316176	0.364832	0.0445675	0.848081	0.021978	0.978311	0.186691	0.319253	-0.386466	0.668152	-0.183028	0.737515	-0.200808	0.863534	0.0715385	0.855653	0.597523	0.499489	0.0196078	0.978504	-0.10303	0.938192	-0.314286	0.690764	-0.275	0.915878	0.100061	0.799233	-0.107143	0.933657	0.147059	0.944287	0.205443	0.565008	0.261773	0.527221	-0.0869565	0.984992	0.294662	0.300086	-0.0229143	0.96498	0.164706	0.616743	0.363636	0.99277	0.533333
Cyclophosphamide	0.130463	0.873437	0.167269	0.690173	0.204863	0.560951	0.763736	0.1765	0.430438	0.032959	-0.357895	0.668152	-0.120473	0.739802	-0.173081	0.863534	0.210256	0.830563	0.0607143	0.995629	-0.117647	0.978504	-0.214286	0.938192	0.3	0.548578	-0.403571	0.772734	0.316298	0.154564	0.203571	0.841266	-0.0794118	0.944287	0.534487	0.210784	0.380073	0.213206	0.148962	0.984992	0.310352	0.283773	0.0288336	0.96498	0.563158	0.131897	-0.0054945	0.99277	0.25
Cytarabine	-0.0591433	0.936604	0.505937	0.157671	0.349694	0.279947	0.21978	0.921842	0.442896	0.0312725	-0.452632	0.668152	0.0440995	0.885005	-0.272233	0.810243	-0.135726	0.830563	-0.0205882	0.995629	0.355392	0.978504	0.0714286	0.945794	0.566667	0.317593	0.332143	0.853177	0.0963543	0.799233	0.103571	0.933657	0.185294	0.944287	0.205192	0.565008	0.225043	0.527221	0.104396	0.984992	-0.00547166	0.991714	-0.299829	0.627816	0.34386	0.275564	0.115385	0.99277	0.333333
Dabrafenib	-0.255273	0.872701	-0.0743418	0.876751	0.309596	0.279947	0.252747	0.921842	0.100797	0.581175	0.122807	0.992748	-0.159101	0.737515	-0.129593	0.863534	0.109744	0.830563	-0.00588235	0.995629	-0.316821	0.978504	-0.587879	0.600077	0.666667	0.290799	-0.189286	0.915878	0.250733	0.242063	-0.546429	0.741943	0.382353	0.944287	0.154759	0.63096	0.224397	0.527221	0.143468	0.984992	0.188519	0.517468	-0.104572	0.96498	-0.0416667	0.891046	-0.263736	0.99277	-0.216667
Dactinomycin	-0.00179012	0.996782	0.287048	0.257283	0.201021	0.362317	0.157616	0.921842	0.189914	0.2138	-0.0013143	0.993752	0.145704	0.737515	-0.0278288	0.9338	-0.0760594	0.830563	0.0365583	0.995629	-0.165188	0.978504	-0.050462	0.945794	0.529631	0.207301	-0.0855712	0.915878	0.1429	0.461665	0.0142619	0.954008	-0.0140562	0.978037	0.0958853	0.67749	0.12985	0.598129	0.0773271	0.984992	0.167947	0.431441	0.00574021	0.96498	0.39327	0.155837	0.10057	0.99277	0.0911341
Dasatinib	-0.191781	0.872701	0.0980898	0.855081	-0.0535377	0.848081	0.181319	0.921842	-0.0372771	0.831667	-0.054386	0.992748	0.172675	0.737515	-0.103097	0.902165	-0.308034	0.830563	0.0176471	0.995629	-0.0361197	0.978504	-0.830303	0.272283	0.216667	0.694296	-0.803571	0.0239452	0.0598972	0.906693	-0.171429	0.854377	-0.0058824	0.986888	-0.382695	0.458169	-0.280439	0.475069	-0.180098	0.984992	0.0964579	0.695786	-0.0278254	0.96498	0.0631579	0.849987	-0.258242	0.99277	-0.533333
Docetaxel	-0.270881	0.775075	0.367692	0.171084	0.0282861	0.848081	0.106014	0.921842	0.116261	0.382881	-0.0143569	0.993752	0.199893	0.737515	-0.189107	0.810243	-0.336005	0.746746	-0.00715662	0.995629	-0.0653348	0.978504	0.216582	0.794994	0.403956	0.317593	0.0989416	0.915878	0.28183	0.134888	0.0293352	0.954008	0.0773093	0.944287	0.215561	0.542598	0.286954	0.213206	0.163799	0.984992	0.419003	0.0166246	0.0238632	0.96498	0.369082	0.169236	0.0169972	0.99277	0.0357147
Epirubicin	-0.10611	0.929697	0.454311	0.205898	0.283395	0.362317	0.285714	0.921842	0.0669048	0.723697	-0.331579	0.668152	0.0564178	0.858938	-0.130028	0.863534	-0.111795	0.830563	-0.0794118	0.995629	-0.0759804	0.978504	0.47619	0.771282	0.316667	0.540863	-0.0964286	0.915878	-0.123733	0.738669	-0.0678571	0.954008	0.0970588	0.944287	0.0108776	0.980351	0.236584	0.527221	0.233211	0.984992	0.0235281	0.946438	0.0558524	0.96498	0.384211	0.227809	0.032967	0.99277	0.4
Erlotinib	-0.338334	0.775075	-0.0671141	0.881243	0.0444763	0.848081	0.120879	0.921842	0.204809	0.319253	-0.352632	0.668152	0.23257	0.737515	0.125245	0.863534	0.256068	0.830563	-0.370588	0.995629	0.0147059	0.978504	-0.357143	0.794994	0.833333	0.101273	-0.257143	0.915878	0.0462078	0.937606	-0.421429	0.753366	-0.126471	0.944287	0.199753	0.565008	-0.0350067	0.921472	-0.139805	0.984992	0.040162	0.913991	0.282891	0.627816	0.0473684	0.884598	0.0164835	0.99277	-0.0833333
Fludarabine	0.027111	0.996782	0.335294	0.357307	-0.0505293	0.848081	0.32967	0.921842	0.403849	0.032959	-0.21203	0.858268	0.105251	0.739802	-0.259665	0.810243	-0.1	0.830563	0.0897833	0.995629	-0.296569	0.978504	-0.283333	0.846169	0.0857143	1	0.121429	0.915878	0.0451719	0.937606	0.317857	0.841266	0.0759804	0.944287	-0.153644	0.649257	0.136685	0.666589	-0.0721739	0.984992	0.300687	0.300086	-0.351245	0.627816	0.303571	0.374349	-0.136364	0.99277	0.366667
Fulvestrant	0.0490741	0.929697	0.18652	0.469541	0.239815	0.279947	0.0561934	0.96177	0.244012	0.0857464	-0.0645325	0.992748	0.128555	0.737515	-0.00755719	0.958899	-0.0203731	0.987972	0.0881071	0.995629	-0.139643	0.978504	-0.238663	0.771282	0.326755	0.422917	0.0989416	0.915878	0.358541	0.0152302	0.203231	0.841266	-0.0632531	0.944287	0.474842	0.0728099	0.277117	0.213206	0.129346	0.984992	0.176909	0.364093	0.00617222	0.96498	0.316635	0.206535	0.126825	0.99277	0.402285
Gefitinib	-0.293977	0.872701	0.0557563	0.899501	0.08782	0.707291	0.137363	0.921842	0.199233	0.319253	-0.119298	0.992748	0.203745	0.737515	0.028267	0.9338	0.00923077	0.992662	-0.0588235	0.995629	-0.0808824	0.978504	0.166667	0.938192	0.683333	0.224151	-0.375	0.772734	0.179403	0.495909	-0.157143	0.85461	0.138235	0.944287	0.234363	0.542598	0.0107713	0.959245	0.269841	0.984992	0.185817	0.517468	0.199617	0.811804	-0.103509	0.732552	-0.21978	0.99277	-0.133333
Gemcitabine	0.171485	0.873437	0.637068	0.0378526	0.241077	0.440959	0.131868	0.921842	0.230713	0.292591	-0.077193	0.992748	0.0253672	0.932196	-0.0861057	0.918074	-0.0107692	0.992662	0.0882353	0.995629	-0.347059	0.978504	0.0909091	0.945794	0.516667	0.344704	0.132143	0.915878	-0.0091263	0.988906	-0.214286	0.841266	0.191176	0.944287	0.170087	0.595908	0.505482	0.139918	0.04884	0.984992	0.131612	0.629213	-0.203448	0.811804	0.333333	0.297411	0.208791	0.99277	0.383333
Ibrutinib	-0.54109	0.228114	-0.0352941	0.938004	-0.151683	0.652695	0.252747	0.921842	0.367152	0.053787	-0.132331	0.992748	-0.114375	0.739802	0.308906	0.723967	0.106923	0.830563	0.128999	0.995629	0.0323529	0.978504	-0.616667	0.600077	0.714286	0.317593	-0.103571	0.915878	0.104746	0.799233	-0.257143	0.841266	-0.343137	0.944287	0.462687	0.458169	0.0350184	0.921472	-0.0747826	0.984992	0.477652	0.0909134	0.0637161	0.96498	-0.246429	0.44017	0.0363636	0.99277	0.25
Irinotecan	0.0191346	0.996782	0.654621	0.0378526	0.141121	0.652695	0.126374	0.921842	0.137535	0.432684	-0.272727	0.706659	0.0580762	0.858938	-0.0469321	0.9338	0.0927961	0.830563	0.0350877	0.995629	-0.154887	0.978504	0.478788	0.698177	0.516667	0.344704	0.0785714	0.915878	0.0114528	0.988906	-0.271429	0.841266	0.134804	0.944287	0.227441	0.542598	0.427765	0.213206	0.0396825	0.984992	-0.0074014	0.991714	-0.176956	0.862267	0.421053	0.206535	0.148352	0.99277	0.45
KRAS (G12C) Inhibitor-12	-0.349619	0.775075	0.370588	0.318464	0.125278	0.652695	0.335165	0.921842	0.212594	0.294098	-0.0390977	0.992748	0.162216	0.737515	0.201577	0.863534	0.165385	0.830563	0.263158	0.995629	0.107843	0.978504	-0.283333	0.846169	0.6	0.422917	0.371429	0.772734	0.286301	0.166793	0.0607143	0.954008	0.156863	0.944287	0.309043	0.542598	0.184129	0.598129	-0.0208696	0.993927	0.349306	0.279507	0.104446	0.96498	0.257143	0.433387	0.354545	0.99277	0.0666667
Lapatinib	-0.127854	0.873437	0.0175529	0.954602	-0.150693	0.652695	0.175824	0.921842	0.194268	0.322205	-0.045614	0.992748	0.0771126	0.806087	-0.104805	0.902165	-0.00307692	0.992662	-0.344118	0.995629	-0.223039	0.978504	0.166667	0.938192	0.466667	0.400522	-0.442857	0.701304	0.0181085	0.988906	-0.207143	0.841266	-0.0235294	0.978037	0.190359	0.565008	-0.0288517	0.921472	0.147741	0.984992	0.136354	0.629213	0.107269	0.96498	-0.342105	0.275564	0.010989	0.99277	0.266667
Leflunomide	0.264332	0.872701	-0.0955882	0.855081	0.141133	0.652695	0.0384615	0.978311	0.186752	0.319253	0.2	0.882376	0.152482	0.737515	-0.0777073	0.918074	0.00230769	0.992662	0.535604	0.582349	-0.178922	0.978504	0.660606	0.539325	0.428571	0.540863	0.246429	0.915878	0.291738	0.163178	0.146429	0.86814	0.230392	0.944287	0.409131	0.458169	0.240987	0.527221	-0.0895652	0.984992	0.326888	0.283773	0.169299	0.953056	0.394118	0.258597	-0.372727	0.99277	0.433333
Mitoxantrone	-0.13386	0.873437	0.467647	0.205898	0.0884262	0.707291	0.0494505	0.978311	0.138029	0.432684	-0.365414	0.668152	0.125278	0.739802	-0.256972	0.810243	-0.175385	0.830563	-0.244582	0.995629	-0.0245098	0.978504	0.533333	0.698177	0.542857	0.485463	-0.0214286	0.954008	0.0674398	0.906693	-0.182143	0.841266	-0.0637255	0.944287	0.100088	0.741717	0.225925	0.527221	0.215652	0.984992	0.0542245	0.88321	-0.307087	0.627816	0.482143	0.206535	0.3	0.99277	0.133333
Nelarabine	-0.0508331	0.959288	0.126471	0.825978	0.105502	0.679825	0.195804	0.921842	0.431972	0.0312725	-0.395489	0.668152	-0.0947931	0.757414	-0.0134641	0.958899	-0.153077	0.830563	0.170279	0.995629	-0.32598	0.978504	-0.0666667	0.945794	0.771429	0.317593	-0.0928571	0.915878	0.372191	0.134888	0.375	0.753366	0.110294	0.944287	0.44425	0.458169	0.325332	0.40228	0.109565	0.984992	0.372566	0.269659	-0.0268172	0.96498	0.475	0.206535	0.2	0.99277	0.116667
Nilotinib	-0.523592	0.228114	0.368611	0.308209	0.237711	0.440959	0.472527	0.921842	0.553271	0.00430101	-0.0666667	0.992748	0.263365	0.737515	-0.17656	0.863534	0.170598	0.830563	0.0970588	0.995629	0.0833333	0.978504	-0.761905	0.539325	0.85	0.0992027	-0.253571	0.915878	0.344013	0.134888	0.203571	0.841266	0.529412	0.944287	0.151792	0.63096	0.16657	0.598129	0.250305	0.984992	0.218647	0.482844	0.116947	0.96498	0.442105	0.206535	-0.362637	0.99277	0.65
Niraparib	-0.0802033	0.929697	0.443627	0.207347	0.142614	0.652695	0.285714	0.921842	0.189713	0.319253	-0.165413	0.992748	0.218007	0.737515	0.331987	0.696365	-0.0476923	0.935499	0.219814	0.995629	-0.107843	0.978504	0.357576	0.771282	-0.0285714	1	-0.0714286	0.915878	0.173863	0.540102	0.307143	0.841266	0.0857843	0.944287	0.301141	0.542598	0.1481	0.662267	-0.24	0.984992	0.115315	0.656967	-0.208454	0.811804	0.652941	0.122664	0.190909	0.99277	0.5
Olaparib	-0.134812	0.873437	0.516262	0.157671	0.00867353	0.953858	-0.010989	0.978311	0.179104	0.327129	-0.37193	0.668152	-0.0022173	0.990892	-0.141335	0.863534	-0.256752	0.830563	0.111765	0.995629	-0.002451	0.996229	0.47619	0.771282	0.733333	0.181481	-0.0714286	0.915878	0.0985158	0.799233	-0.632143	0.662079	-0.332353	0.944287	0.342151	0.479043	0.213887	0.527221	-0.0842491	0.984992	-0.197308	0.517468	-0.014316	0.96498	0.382456	0.227809	-0.043956	0.99277	-0.466667
Osimertinib	0.0156556	0.996782	-0.0144553	0.954602	-0.0218984	0.909897	0.17033	0.921842	0.267271	0.235087	-0.34386	0.668152	-0.110618	0.739802	-0.337465	0.696365	0.121368	0.830563	-0.167647	0.995629	-0.458333	0.818123	-0.047619	0.945794	0.916667	0.0642747	-0.35	0.821382	0.00201739	0.988906	-0.271429	0.841266	-0.191176	0.944287	0.370334	0.458169	-0.166186	0.598129	-0.0396825	0.984992	0.0600788	0.882143	-0.07037	0.96498	-0.138596	0.63508	-0.0274725	0.99277	-0.466667
Oxaliplatin	0.048642	0.929697	0.48994	0.0378526	0.241538	0.279947	-0.0644168	0.948036	0.29867	0.0312725	0.208457	0.668152	0.270169	0.737515	-0.0567076	0.918074	-0.0658167	0.830563	-0.116293	0.995629	-0.247286	0.978504	-0.0167328	0.945794	0.581696	0.181481	-0.180947	0.915878	0.239244	0.134888	0.281672	0.753366	-0.193988	0.944287	0.156874	0.542598	0.158998	0.527221	0.0315556	0.984992	0.0826382	0.63842	0.0767398	0.96498	0.494073	0.0730025	0.164306	0.99277	0.381549
Paclitaxel	-0.26571	0.872701	0.147651	0.739985	0.0378905	0.848081	0.373626	0.921842	0.24645	0.27535	-0.103509	0.992748	0.23799	0.737515	-0.218743	0.863534	-0.28	0.830563	0.105882	0.995629	-0.178922	0.978504	0.285714	0.846169	0.366667	0.531508	-0.0642857	0.915878	0.192516	0.465318	0.0285714	0.954008	0.164706	0.944287	0.120148	0.682527	0.263897	0.522045	0.285714	0.984992	0.327533	0.279507	0.078637	0.96498	0.47193	0.175663	-0.0769231	0.99277	0.333333
Palbociclib	0.206132	0.872701	0.172432	0.690173	0.213298	0.514176	0.263736	0.921842	0.230295	0.27535	0.00877193	0.993752	0.342679	0.737515	-0.457926	0.337468	-0.201368	0.830563	-0.15	0.995629	-0.159959	0.978504	0.116667	0.938192	-0.0333333	1	-0.103571	0.915878	-0.018829	0.988906	0.132143	0.894506	0.0764706	0.944287	0.0464771	0.868671	0.403539	0.213206	0.0409035	0.984992	-0.0365078	0.913991	0.133078	0.96498	0.314035	0.300449	-0.153846	0.99277	0.65
Pevonedistat	-0.218743	0.872701	0.751678	0.0157743	0.0997508	0.679825	-0.0714286	0.978311	0.075355	0.712286	-0.140351	0.992748	0.373984	0.737515	-0.0326158	0.9338	0.362735	0.746746	0.111765	0.995629	-0.306372	0.978504	0.690476	0.600077	0.316667	0.540863	0.075	0.915878	0.137711	0.694661	-0.232143	0.841266	0.297059	0.944287	0.335723	0.479043	0.429698	0.213206	0.0897436	0.984992	0.218818	0.48946	0.130053	0.96498	0.473684	0.175663	0.148352	0.99277	0.466667
Rapamycin	0.255273	0.872701	0.19618	0.64632	0.150646	0.652695	0.153846	0.921842	0.111361	0.576224	-0.077193	0.992748	0.236265	0.737515	-0.126563	0.863534	-0.128889	0.830563	0.335294	0.995629	-0.162023	0.978504	0.224242	0.876591	0.133333	0.867464	-0.182143	0.915878	0.0752198	0.89632	-0.05	0.954008	0.161765	0.944287	0.22937	0.542598	0.363916	0.240833	0.0586081	0.984992	0.181256	0.546684	-0.048392	0.96498	0.329205	0.297411	-0.118881	0.99277	0.3
Ribociclib	NA	NA	NA	NA	0.195546	0.560951	NA	NA	NA	NA	NA	NA	NA	NA	NA	NA	NA	NA	NA	NA	NA	NA	NA	NA	NA	NA	NA	NA	NA	NA	NA	NA	NA	NA	NA	NA	NA	NA	NA	NA	NA	NA	NA	NA	NA	NA	NA	NA	NA
Ruxolitinib	-0.0728608	0.929697	0.254902	0.493325	0.168489	0.652695	0.17033	0.921842	0.341742	0.0820728	-0.117293	0.992748	-0.0152728	0.956852	0.440469	0.337468	-0.0915385	0.83227	0.263158	0.995629	-0.151961	0.978504	-0.0545455	0.945794	0.0285714	1	0.146429	0.915878	0.13326	0.728865	0.403571	0.753366	0.0147059	0.978504	0.275681	0.542598	0.231893	0.527221	-0.00347826	0.993927	0.282191	0.328317	0.0754171	0.96498	0.420588	0.227809	0.263636	0.99277	0.633333
Selumetinib	0.15137	0.873437	0.502451	0.171084	-0.139304	0.652695	0.137363	0.921842	-0.148699	0.407081	-0.281203	0.706659	-0.122922	0.739802	-0.466628	0.337468	-0.284615	0.830563	0.0257998	0.995629	-0.218137	0.978504	-0.478788	0.698177	0.885714	0.181481	0.0178571	0.954008	-0.0447092	0.937606	-0.528571	0.741943	-0.102941	0.944287	-0.254609	0.542598	-0.0850926	0.832789	-0.24	0.984992	0.0577273	0.88321	-0.0607341	0.96498	0.0382353	0.891046	-0.145454	0.99277	0.133333
Sorafenib	-0.439226	0.518782	0.635003	0.0378526	0.132183	0.652695	0.010989	0.978311	0.601707	0.00155128	-0.0140351	0.993752	0.189209	0.737515	0.0682757	0.9338	0.35453	0.746746	0.261765	0.995629	-0.441177	0.818123	0.547619	0.698177	0.65	0.250887	0.557143	0.570187	0.317883	0.154564	-0.489286	0.753366	0.0558823	0.956411	0.260569	0.542598	0.182343	0.598129	0.132479	0.984992	0.154191	0.62085	0.293578	0.627816	0.573684	0.131897	0.28022	0.99277	0.5
Talazoparib	-0.103501	0.929697	0.636035	0.0378526	0.19141	0.602954	0.0549451	0.978311	0.245056	0.27535	-0.326316	0.668152	-0.115546	0.739802	-0.151337	0.863534	-0.10359	0.830563	0.129412	0.995629	-0.0367647	0.978504	0.142857	0.938192	0.65	0.250887	-0.207143	0.915878	0.0626351	0.906693	-0.285714	0.841266	-0.0323529	0.978037	0.0860322	0.741717	0.169263	0.598129	-0.0714286	0.984992	-0.199715	0.517468	-0.27923	0.627816	0.277606	0.374349	0.0604396	0.99277	0.0166667
Tamoxifen	-0.00173951	0.996782	-0.082602	0.868629	0.299813	0.279947	0.263736	0.921842	0.285652	0.2138	0.133333	0.992748	0.2678	0.737515	-0.211785	0.863534	-0.148034	0.830563	0.00294118	0.995629	-0.105392	0.978504	-0.428571	0.771282	0.333333	0.540863	-0.375	0.772734	0.19732	0.461665	-0.0928571	0.934083	0.25	0.944287	0.276885	0.542598	0.330448	0.326674	0.0818071	0.984992	0.170497	0.55553	0.270592	0.627816	0.277193	0.370648	0.241758	0.99277	0.316667
Temozolomide	-0.0669711	0.929697	0.375839	0.304478	0.118654	0.652695	0.131868	0.921842	0.406763	0.053787	-0.386997	0.668152	0.311749	0.737515	-0.12394	0.863534	-0.187692	0.830563	0.120588	0.995629	0.122807	0.978504	-0.163636	0.938192	0.357143	0.540863	-0.128571	0.915878	0.294683	0.157659	0.185714	0.841266	-0.182353	0.944287	0.22398	0.542598	0.115407	0.696489	0.10989	0.984992	0.286626	0.300086	0.142353	0.96498	0.544118	0.155837	0.032967	0.99277	0.75
Teniposide	0.00225925	0.996782	0.361765	0.318464	0.021867	0.909897	0.159341	0.921842	0.0569878	0.73686	-0.386466	0.668152	0.138407	0.739802	-0.0315445	0.9338	-0.154615	0.830563	-0.0629515	0.995629	-0.0980392	0.978504	0.2	0.938192	0.485714	0.540863	0.157143	0.915878	0.00451141	0.988906	-0.0178571	0.954008	-0.0294118	0.978037	0.217735	0.565008	0.425304	0.213206	-0.0165217	0.993927	0.034188	0.920564	-0.231475	0.811804	0.428571	0.229952	0.527273	0.99277	-0.233333
Topotecan	0.134425	0.873437	0.623529	0.0811197	0.120312	0.661092	0.043956	0.978311	-0.0199211	0.895454	-0.0406015	0.992748	0.040721	0.885005	-0.0565493	0.9338	0.104615	0.830563	-0.0526316	0.995629	0.139706	0.978504	0.483333	0.730475	0.714286	0.317593	0.217857	0.915878	-0.0783134	0.89632	-0.396429	0.753366	0.144608	0.944287	0.320457	0.542598	0.444507	0.213206	0.026087	0.993927	-0.00182149	0.991714	-0.278859	0.627816	0.375	0.295965	0.336364	0.99277	-0.233333
Trametinib	-0.139596	0.873437	0.321115	0.351782	-0.123497	0.652695	0.181319	0.921842	-0.216048	0.292591	-0.226316	0.857339	-0.151758	0.737515	-0.563955	0.16283	-0.177436	0.830563	-0.435294	0.995629	-0.433823	0.818123	-0.527273	0.698177	-0.0166667	1	-0.196429	0.915878	0.0190691	0.988906	-0.382143	0.753366	0.135294	0.944287	-0.220025	0.542598	-0.05578	0.881045	-0.267399	0.984992	-0.117199	0.63842	-0.0512148	0.96498	-0.238596	0.406814	-0.115385	0.99277	-0.0166667
Venetoclax	-0.397043	0.670329	0.434693	0.205898	0.337988	0.279947	0.241758	0.921842	0.3002	0.184625	0.245614	0.797929	0.154718	0.737515	0.0621874	0.9338	0.245128	0.830563	0.467647	0.995629	0.134804	0.978504	0.0476191	0.945794	0.8	0.135517	-0.317857	0.867748	0.342812	0.134888	-0.214286	0.841266	-0.114706	0.944287	0.345612	0.479043	-0.0565493	0.881045	0.004884	0.993927	-0.130007	0.629213	0.209295	0.811804	0.65614	0.0730025	0.197802	0.99277	0.1
Vinblastine	-0.209611	0.872701	0.354384	0.318464	0.2066	0.560951	0.28022	0.921842	0.277899	0.2138	0.0175439	0.993752	0.104706	0.739802	-0.217439	0.863534	-0.237607	0.830563	-0.252941	0.995629	-0.470588	0.818123	-0.285714	0.846169	0.566667	0.317593	-0.0642857	0.915878	0.288198	0.1598	0.213187	0.841266	0.25	0.944287	0.254635	0.542598	0.505097	0.139918	0.253358	0.984992	0.261983	0.343243	0.0431495	0.96498	0.507018	0.155837	-0.0769231	0.99277	0.433333
Vincristine	-0.18074	0.873437	0.476471	0.205898	0.159701	0.652695	0.467033	0.921842	0.21685	0.292591	0.0406015	0.992748	0.150283	0.737515	-0.385459	0.559119	-0.283846	0.830563	0.0237358	0.995629	-0.10049	0.978504	0.116667	0.938192	0.714286	0.317593	-0.0535714	0.928288	0.307759	0.157659	0.264286	0.841266	-0.241176	0.944287	0.406497	0.458169	0.66083	0.0398847	0.135652	0.984992	0.399468	0.269659	0.018147	0.96498	0.571429	0.155837	-0.209091	0.99277	0.133333
Vinorelbine	-0.0782779	0.929697	0.508002	0.157671	0.32772	0.279947	0.434066	0.921842	0.15897	0.382881	-0.27193	0.746582	0.162109	0.737515	-0.331376	0.696365	-0.358632	0.746746	-0.0558824	0.995629	-0.0381837	0.978504	0.369697	0.771282	0.483333	0.395674	-0.0428571	0.940369	0.300687	0.157659	-0.0178571	0.954008	0.123529	0.944287	0.192333	0.565008	0.385074	0.213206	0.0018315	0.993927	0.379248	0.269659	0.0266156	0.96498	0.298246	0.350113	-0.146853	0.99277	0.433333
Vorinostat	-0.183518	0.872701	-0.172432	0.690173	0.191713	0.560951	0.412088	0.921842	0.19784	0.319253	0.159649	0.992748	-0.151269	0.737515	-0.224397	0.863534	-0.163761	0.830563	-0.0411765	0.995629	-0.0416667	0.978504	0.380952	0.794994	0.333333	0.540863	-0.442857	0.701304	0.164465	0.540567	0.164286	0.854377	0.0941176	0.944287	0.219036	0.542598	-0.0257742	0.921472	-0.203297	0.984992	0.116656	0.642963	0.322815	0.627816	0.263158	0.374349	0.395604	0.99277	-0.283333
[truncated: 1 more columns]
