# Supplementary material for: Development of a polygenic score predicting drug resistance and patient outcome in breast cancer
Source: NPJ Precis Oncol. 2024 Oct 2;8:219. doi: 10.1038/s41698-024-00714-7 (PMC11447244; doi:10.1038/s41698-024-00714-7)
Supplement: Supplementary file 4 — Supplementary Data 3 [file 41698_2024_714_MOESM4_ESM.xlsx]

## Sheet: Sheet1
Supplementary Data 3: Correlation of UAB36 with Drug Resistance (IC50) of FDA approved anti-cancer drugs across cancer cell lines in the GDSC database
CANCER_TYPE	ALL		BLCA		BRCA		CESC		COREAD		DLBC		ESCA		GBM		HNSC		KIRC		LAML		LCML		LGG		LIHC		LUAD		LUSC		MM		NB		OV		PAAD		SCLC		SKCM		STAD		THCA		UCEC
DRUG_NAME	RHO	PVALUE_BH	RHO	PVALUE_BH	RHO	PVALUE_BH	RHO	PVALUE_BH	RHO	PVALUE_BH	RHO	PVALUE_BH	RHO	PVALUE_BH	RHO	PVALUE_BH	RHO	PVALUE_BH	RHO	PVALUE_BH	RHO	PVALUE_BH	RHO	PVALUE_BH	RHO	PVALUE_BH	RHO	PVALUE_BH	RHO	PVALUE_BH	RHO	PVALUE_BH	RHO	PVALUE_BH	RHO	PVALUE_BH	RHO	PVALUE_BH	RHO	PVALUE_BH	RHO	PVALUE_BH	RHO	PVALUE_BH	RHO	PVALUE_BH	RHO	PVALUE_BH	RHO
5-Fluorouracil	0.666087	0.000621319	0.884417	0	0.536531	0.000238186	0.840659	0.00266624	0.506013	0.00128303	0.862338	0	0.637903	0.000238937	0.74	8.15e-05	0.699023	0.00012384	0.847368	0	0.858647	0	0.90303	0.0125558	0.666667	0.0616291	0.514286	0.0536165	0.526851	0.000183936	0.564286	0.0349008	0.904412	0	0.591897	0.0164091	0.543932	0.00497683	0.666056	0.00036936	0.518816	0.00140084	0.486631	0.00531652	0.580702	0.0151047	0.692308	0.0152007	0.6
Afatinib	0.72087	0.000148162	0.727554	0.00156694	0.456406	0.00189498	0.851648	0.00220834	0.474931	0.00230486	0.674026	0.00196615	0.72654	2.17123e-05	0.808547	2.13e-05	0.753968	4.22e-05	0.822807	2.515e-05	0.783459	0.00025794	0.793939	0.0221493	0.933333	0.0037478	0.625	0.0230582	0.518949	0.000186476	0.710714	0.0138727	0.875	0	0.44664	0.0418276	0.70188	0.000255501	0.705128	0.00016633	0.453887	0.00333496	0.454545	0.00999089	0.419298	0.0752592	0.725275	0.0114861	0.683333
Alpelisib	0.770435	4.18172e-05	0.628483	0.00674399	0.411854	0.00435378	0.78022	0.00512729	0.440148	0.0044999	0.680519	0.00176396	0.639113	0.000238316	0.756923	5.23e-05	0.877289	3.61e-05	0.712281	0.000909524	0.666165	0.00241146	0.769697	0.0256346	0.5	0.177662	0.639286	0.0212214	0.524593	0.000186476	0.707143	0.0138727	0.803922	0.000193651	0.322134	0.133943	0.718974	0.000185572	0.747253	6.71e-05	0.556025	0.000617465	0.495493	0.00493811	0.689474	0.00558413	0.703297	0.014335	0.75
Axitinib	NA	NA	NA	NA	0.473621	0.00113468	NA	NA	NA	NA	NA	NA	NA	NA			NA	NA	NA	NA	NA	NA	NA	NA	NA	NA	NA	NA	NA	NA	NA	NA	NA	NA	NA	NA	NA	NA	NA	NA	NA	NA	NA	NA	NA	NA	NA	NA	NA
Bortezomib	0.626087	0.00145408	0.517028	0.0298607	0.59086	9.38799e-05	0.60989	0.0332451	0.462369	0.0044999	0.782456	0.00098596	0.597537	0.000860922	0.801739	2.61e-05	0.739487	6.59e-05	0.823529	0.000187544	0.892157	0	0.809524	0.0306222	0.916667	0.00536616	0.803571	0.00366508	0.571861	0.000102568	0.542857	0.0409799	0.814706	0.000214918	0.547431	0.0185348	0.633846	0.00106251	0.79304	4.04e-05	0.40256	0.0151203	0.430645	0.017933	0.599587	0.0148269	0.67033	0.018648	0.866667
Carmustine	0.662338	0.00117967	0.697059	0.00405052	0.413415	0.00815743	0.521978	0.0706348	0.620228	7.12446e-05	0.705263	0.00160243	0.639155	0.000290667	0.717692	0.00013914	0.769231	4.47e-05	0.793602	0.000189151	0.708333	0.00260444	0.916667	0.0125558	0.942857	0.01875	0.725	0.00885318	0.566489	0.000158513	0.664286	0.0160841	0.882353	0	0.464912	0.051087	0.724449	0.000356592	0.692174	0.0004177	0.531933	0.00265159	0.524597	0.00493811	0.735714	0.00793776	0.8	0.0103502	0.6
Cisplatin	0.769565	4.18172e-05	0.688338	0.00259759	0.486735	0.000769694	0.851648	0.00220834	0.648003	7.12446e-05	0.592982	0.00924003	0.660957	0.000172025	0.8	2.61e-05	0.744957	6.29e-05	0.758824	0.000996088	0.651187	0.00438452	0.684848	0.0413504	0.933333	0.0037478	0.55	0.0388762	0.505018	0.000346845	0.732143	0.0119729	0.861765	0	0.729249	0.0054416	0.696154	0.000310072	0.725885	0.00011182	0.432461	0.00603209	0.566532	0.0037552	0.547368	0.0204234	0.813187	0.00506806	0.666667
Crizotinib	0.803501	2.26753e-05	0.816176	0.000399422	0.589883	9.38799e-05	0.901099	0	0.468023	0.00251584	0.521805	0.0197432	0.817734	2.17123e-05	0.512308	0.00968272	0.664615	0.0005297	0.836945	3.44369e-06	0.671569	0.00425029	0.769697	0.0256346	0.942857	0.01875	0.539286	0.0425503	0.521392	0.000346845	0.607143	0.0253798	0.860294	0	0.633333	0.0164091	0.544156	0.0119297	0.644348	0.00108761	0.530252	0.00265159	0.317909	0.08725	0.65	0.0135535	0.790909	0.0109095	0.6
Cyclophosphamide	0.798261	1.59933e-05	0.754386	0.00101669	0.396859	0.00902846	0.763736	0.00648368	0.646167	7.12446e-05	0.654386	0.00399259	0.614778	0.000633536	0.692174	0.00036549	0.711453	0.00011979	0.821429	0.000341226	0.843137	4.84727e-06	0.666667	0.0830853	0.9	0.00702076	0.732143	0.00878574	0.445762	0.00147525	0.65	0.0175946	0.705882	0.00306195	0.513834	0.023713	0.780769	5.52211e-05	0.776557	4.23e-05	0.359667	0.0284309	0.654435	0.000895078	0.710526	0.00486015	0.736264	0.0108552	0.75
Cytarabine	0.685217	0.000384085	0.708978	0.00194833	0.561915	0.000259272	0.785714	0.00501543	0.634669	8.61052e-05	0.719298	0.00160243	0.578818	0.00128507	0.75913	6.44e-05	0.769573	3.62e-05	0.855882	0	0.703431	0.00279495	0.761905	0.0413504	0.95	0.0037478	0.567857	0.03353	0.502425	0.000364588	0.667857	0.0159106	0.805882	0.00029126	0.509881	0.023713	0.648462	0.000831874	0.709402	0.00015274	0.706095	8.22511e-05	0.497177	0.00649932	0.657895	0.00793776	0.631868	0.0273963	0.7
Dabrafenib	0.736522	0.000102655	0.822497	0.000181449	0.450046	0.00217872	0.653846	0.0235606	0.357839	0.0187782	0.733746	0.00160243	0.593326	0.000801401	0.783478	3.08e-05	0.742906	6.29e-05	0.873529	0	0.849329	0	0.830303	0.0166704	0.857143	0.0167111	0.785714	0.00410337	0.533926	0.000186476	0.560714	0.0354286	0.852941	0	0.421937	0.051087	0.830435	3.23632e-05	0.677045	0.00027758	0.493927	0.00286269	0.665851	0.000895078	0.806373	0.00290025	0.741758	0.0103502	0.45
Dasatinib	0.844348	1.59933e-05	0.688338	0.00259759	0.546965	0.000367175	0.802198	0.00456837	0.636982	7.12446e-05	0.724561	0.00160243	0.841157	2.17123e-05	0.603077	0.00187475	0.742222	6.29e-05	0.844118	4.34636e-05	0.55418	0.0187095	0.878788	0.0125558	0.966667	0.00372024	0.835714	0.00292092	0.732821	2.87459e-07	0.6	0.0262558	0.944118	0	0.416008	0.0530155	0.848462	3.23632e-05	0.724054	0.00011182	0.506191	0.00250528	0.561694	0.00391335	0.640351	0.00925208	0.571429	0.045911	0.7
Epirubicin	0.737391	0.000102655	0.79773	0.000457619	0.577167	0.000221705	0.664835	0.0211705	0.382753	0.0166103	0.652632	0.0040064	0.738916	3.13172e-05	0.66	0.00076477	0.635556	0.00074782	0.770588	0.000791691	0.708333	0.00260444	1	0.00223214	0.833333	0.0143086	0.807143	0.00366508	0.526723	0.000212253	0.707143	0.0138727	0.923529	0	0.56917	0.0164091	0.670769	0.000530954	0.749084	6.71e-05	0.375205	0.0223689	0.434677	0.0171908	0.647368	0.00910077	0.741758	0.0103502	0.5
Erlotinib	0.770435	4.18172e-05	0.69453	0.0024923	0.659921	4.49458e-05	0.631868	0.0288771	0.426481	0.00815667	0.815789	0.00043291	0.671429	0.000172025	0.736522	0.00011497	0.651282	0.00053654	0.829412	0.000143979	0.764706	0.00105785	0.785714	0.0359056	0.9	0.00702076	0.817857	0.00366508	0.636014	2.0109e-05	0.735714	0.0119729	0.744118	0.00143606	0.44664	0.0418276	0.711538	0.000255501	0.696581	0.00018784	0.539775	0.00182727	0.511694	0.00515581	0.6	0.0135535	0.604396	0.0336134	0.7
Fludarabine	0.812535	1.59933e-05	0.8	0.00078457	0.504878	0.00126598	0.686813	0.0168938	0.563244	0.000278852	0.643609	0.00378847	0.746385	2.17123e-05	0.743846	7.41e-05	0.786923	3.61e-05	0.867905	0	0.818627	0.000261021	0.766667	0.0306222	0.942857	0.01875	0.635714	0.0214578	0.654371	2.0109e-05	0.592857	0.0270901	0.897059	0	0.678947	0.0119491	0.819311	3.23632e-05	0.66087	0.00082218	0.629412	0.000617465	0.42379	0.0195847	0.778571	0.00486015	0.890909	0.00385525	0.733333
Gefitinib	0.8	1.59933e-05	0.673891	0.00326803	0.716249	1.36816e-05	0.835165	0.00266624	0.410105	0.0108201	0.587719	0.00978935	0.63202	0.000435411	0.682609	0.00043616	0.751111	5.41e-05	0.794118	0.000428603	0.791667	0.000648488	0.666667	0.0830853	0.933333	0.0037478	0.778571	0.00444596	0.573589	0.000102568	0.692857	0.0145522	0.811765	0.000237008	0.428854	0.0488763	0.700769	0.000281037	0.62149	0.00092937	0.477405	0.00421157	0.479032	0.00895386	0.503509	0.0310349	0.708791	0.0136995	0.666667
Gemcitabine	0.730237	0.000154962	0.76677	0.00078457	0.585649	9.38799e-05	0.791209	0.00493083	0.446236	0.00504685	0.710526	0.00176396	0.708565	5.737e-05	0.785217	3.08e-05	0.663846	0.0005297	0.797059	0.000398988	0.894118	0	0.90303	0.0125558	0.933333	0.0037478	0.621429	0.023285	0.372485	0.00806655	0.771429	0.0119729	0.835294	7.61169e-05	0.539526	0.0188389	0.705385	0.000273528	0.680098	0.00026353	0.454656	0.00576092	0.552823	0.00410753	0.779154	0.00314366	0.824176	0.0042704	0.866667
Ibrutinib	0.623941	0.00243754	0.694118	0.00416581	0.584856	0.000313269	0.807692	0.0042693	0.543016	0.000465028	0.714286	0.00160243	0.760623	2.17123e-05	0.777692	3.08e-05	0.646154	0.00074782	0.841073	0	0.744118	0.00211311	0.833333	0.0195802	1	0.0078125	0.614286	0.023285	0.488321	0.0007464	0.671429	0.0157589	0.823529	7.61169e-05	0.415789	0.079696	0.591191	0.00487826	0.693913	0.0004122	0.556583	0.00182727	0.602823	0.00194317	0.775	0.00486015	0.8	0.0103502	0.683333
Irinotecan	0.827826	1.59933e-05	0.71517	0.00184245	0.47365	0.00159256	0.796703	0.00460886	0.434844	0.00456229	0.738961	0.00110891	0.658871	0.000149011	0.76	4.91e-05	0.7442	5.23e-05	0.854386	0	0.717293	0.00105785	0.878788	0.0125558	0.866667	0.00922168	0.667857	0.0166339	0.434849	0.00145564	0.760714	0.0119729	0.889706	0	0.543478	0.0185348	0.634188	0.000854029	0.615385	0.00101912	0.468076	0.00286269	0.429794	0.0136119	0.535088	0.0222987	0.884615	0	0.683333
KRAS (G12C) Inhibitor-12	0.663467	0.001179	0.844118	0.000173854	0.415854	0.00793529	0.78022	0.00512729	0.37823	0.0124415	0.603008	0.00666892	0.710345	5.737e-05	0.676923	0.00039059	0.599231	0.00198784	0.770898	0.00034459	0.870098	0	0.75	0.0337375	0.942857	0.01875	0.625	0.0230582	0.52012	0.000346845	0.55	0.0388762	0.882353	0	0.447368	0.0589707	0.697346	0.000629623	0.593913	0.00267039	0.503922	0.00383394	0.642339	0.000895078	0.864286	0	0.881818	0.0042704	0.416667
Lapatinib	0.726957	0.000133254	0.73581	0.00138654	0.571971	0.000142965	0.648352	0.0244767	0.405401	0.0115672	0.724561	0.00160243	0.696552	8.83382e-05	0.835652	2.13e-05	0.703932	0.00013379	0.908824	0	0.82598	0.000193209	0.928571	0.0125558	0.983333	0.00223214	0.571429	0.0330267	0.563505	0.000127622	0.642857	0.0187567	0.835294	7.61169e-05	0.608696	0.0141525	0.703077	0.000273528	0.7558	6.71e-05	0.411971	0.0129994	0.578226	0.003057	0.485965	0.0374273	0.802198	0.00562261	0.716667
Leflunomide	0.836251	1.59933e-05	0.85049	0	0.6277	9.38799e-05	0.884615	0	0.433611	0.00456229	0.783459	0.00094578	0.66798	0.000178329	0.639231	0.00088598	0.548462	0.00527876	0.78741	0.000218731	0.718137	0.00232289	0.866667	0.0134071	0.942857	0.01875	0.796429	0.00390765	0.492021	0.00068953	0.857143	0.00038546	0.872549	0	0.598246	0.0185348	0.679221	0.00111877	0.72	0.00022861	0.609804	0.000622572	0.548387	0.00450283	0.676471	0.0105398	0.836364	0.00824356	0.783333
Mitoxantrone	0.786561	4.49779e-05	0.75	0.00184245	0.604704	0.000159649	0.824176	0.00317503	0.336787	0.0241874	0.67218	0.00241723	0.737041	2.59006e-05	0.706154	0.00018841	0.740769	7.92e-05	0.793602	0.000189151	0.676471	0.00398806	0.833333	0.0195802	1	0.0078125	0.685714	0.014602	0.47907	0.000946522	0.746429	0.0119729	0.889706	0	0.473684	0.0488763	0.562959	0.00742334	0.664348	0.00079609	0.613445	0.000617465	0.529032	0.00493811	0.742857	0.00765283	0.827273	0.00934553	0.866667
Nelarabine	0.808018	1.836e-05	0.623529	0.0118519	0.524739	0.000836031	0.727273	0.0145175	0.669812	1.88557e-05	0.703759	0.00160243	0.775751	2.17123e-05	0.731538	0.00010129	0.794615	3.61e-05	0.828689	3.02823e-05	0.909314	0	0.65	0.0713164	0.942857	0.01875	0.678571	0.0147889	0.562442	0.000168975	0.735714	0.0119729	0.752451	0.000796833	0.491228	0.0418276	0.758329	0.000199094	0.671304	0.00068788	0.32381	0.0582505	0.593548	0.00225763	0.675	0.0135535	0.754545	0.01474	0.6
Nilotinib	0.846087	1.59933e-05	0.803922	0.000399422	0.542119	0.000238186	0.857143	0.00220834	0.600697	0.000234874	0.677193	0.00289052	0.679803	0.000142485	0.652174	0.00087831	0.692991	0.00018345	0.885294	0	0.732843	0.00199069	0.761905	0.0413504	0.8	0.01875	0.653571	0.0188096	0.462569	0.000994654	0.689286	0.0145522	0.776471	0.000691709	0.505929	0.0239077	0.852308	3.23632e-05	0.608669	0.00113402	0.332312	0.0430132	0.550403	0.00410753	0.636842	0.00935876	0.752747	0.0103502	0.633333
Niraparib	0.736872	0.000180246	0.70098	0.00277977	0.411847	0.00823839	0.846154	0.00244885	0.471107	0.00243042	0.63609	0.0040064	0.617241	0.000628965	0.573846	0.00326241	0.609231	0.00164056	0.810114	0.000109306	0.718137	0.00232289	0.781818	0.0238321	0.942857	0.01875	0.496429	0.0622836	0.429348	0.00302445	0.689286	0.0145522	0.860294	0	0.62807	0.0164091	0.576623	0.00742334	0.717391	0.00023784	0.522129	0.00286269	0.56218	0.00410753	0.744118	0.00558413	0.909091	0.000833112	0.533333
Olaparib	0.815652	1.59933e-05	0.688338	0.00259759	0.545097	0.000239013	0.598901	0.0356135	0.453346	0.00353619	0.64386	0.00445882	0.582759	0.00119975	0.746087	9.23e-05	0.609573	0.00130945	0.905882	0	0.735294	0.00195385	0.928571	0.0125558	0.8	0.01875	0.721429	0.00885318	0.45431	0.00122481	0.564286	0.0349008	0.888235	0	0.491107	0.0268438	0.776154	5.73719e-05	0.694139	0.00019368	0.400372	0.0152671	0.649597	0.000895078	0.742105	0.00450356	0.675824	0.0178676	0.733333
Osimertinib	0.76	5.62799e-05	0.816305	0.000246944	0.528843	0.000614792	0.763736	0.00648368	0.451045	0.00504685	0.633333	0.00524097	0.702463	7.82481e-05	0.75913	6.44e-05	0.807863	3.61e-05	0.8	0.000370412	0.77451	0.000908911	0.714286	0.0632078	0.816667	0.0167111	0.553571	0.0383152	0.558223	0.000141834	0.8	0.0119729	0.894118	0	0.642292	0.00927674	0.688462	0.000356592	0.627595	0.00082218	0.420943	0.0112288	0.689516	0.000895078	0.735088	0.00450356	0.615385	0.0305785	0.75
Paclitaxel	0.736522	0.000102655	0.748194	0.00114839	0.474381	0.00113468	0.785714	0.00501543	0.519164	0.00169553	0.773684	0.00098596	0.615271	0.000633536	0.77913	3.49e-05	0.773675	3.61e-05	0.820588	0.000196261	0.730392	0.00202954	0.690476	0.0726225	0.916667	0.00536616	0.789286	0.00410337	0.534214	0.000186476	0.535714	0.0431625	0.911765	0	0.651186	0.00927674	0.642308	0.000890606	0.586691	0.00169713	0.481781	0.00394395	0.516129	0.00493811	0.624561	0.0105398	0.615385	0.0305785	0.616667
Palbociclib	0.694783	0.000301531	0.795666	0.000457619	0.428265	0.00281283	0.725275	0.010694	0.485661	0.00180437	0.778947	0.00098596	0.597775	0.000754576	0.791304	3.08e-05	0.792137	3.61e-05	0.923529	0	0.659443	0.00398806	0.75	0.0337375	0.75	0.0279774	0.603571	0.024426	0.526627	0.000212253	0.678571	0.0155283	0.817647	0.000193651	0.650198	0.00927674	0.740769	0.000151197	0.697192	0.00018784	0.495122	0.00265159	0.520161	0.00493811	0.561404	0.0172505	0.741758	0.0103502	0.7
Pevonedistat	0.80087	1.59933e-05	0.791538	0.000496901	0.57309	0.00023414	0.796703	0.00460886	0.420035	0.0090702	0.750877	0.0015205	0.599015	0.000850814	0.718261	0.00018841	0.730598	7.92e-05	0.776471	0.000691709	0.77451	0.000908911	0.904762	0.0166704	0.85	0.0113881	0.660714	0.017693	0.405618	0.00380016	0.689286	0.0145522	0.835294	7.61169e-05	0.65415	0.00927674	0.756923	9.87551e-05	0.598901	0.00135882	0.6139	0.000617465	0.470565	0.00991253	0.64386	0.00916535	0.626374	0.0284274	0.583333
Rapamycin	0.733913	0.000108631	0.70485	0.00206647	0.67457	3.65135e-05	0.725275	0.010694	0.350094	0.0286259	0.661404	0.00371017	0.50936	0.00530554	0.717692	0.00013914	0.725128	8.11e-05	0.885294	0	0.673891	0.00327425	0.830303	0.0166704	0.883333	0.00814076	0.571429	0.0330267	0.516062	0.000291258	0.596429	0.026665	0.870588	0	0.688312	0.00927674	0.631538	0.00109259	0.724054	0.00011182	0.597941	0.00064831	0.522581	0.00493811	0.556244	0.0215588	0.440559	0.154216	0.55
Ribociclib	NA	NA	NA	NA	0.444928	0.00283251	NA	NA	NA	NA	NA	NA	NA	NA			NA	NA	NA	NA	NA	NA	NA	NA	NA	NA	NA	NA	NA	NA	NA	NA	NA	NA	NA	NA	NA	NA	NA	NA	NA	NA	NA	NA	NA	NA	NA	NA	NA
Ruxolitinib	0.904009	1.59933e-05	0.762255	0.00117387	0.535889	0.000652506	0.664835	0.0211705	0.594696	0.000109078	0.553383	0.0129325	0.716256	5.737e-05	0.676154	0.00039059	0.516154	0.00908218	0.822497	5.18424e-05	0.691176	0.00327425	0.830303	0.0166704	0.771429	0.105114	0.65	0.0190021	0.618178	6.49156e-05	0.757143	0.0119729	0.821078	8.44366e-05	0.638596	0.0164091	0.667532	0.00142144	0.652174	0.00095359	0.463866	0.00699302	0.480756	0.00971843	0.711765	0.00793776	0.9	0.0025349	0.633333
Selumetinib	0.871259	1.59933e-05	0.784314	0.00078457	0.448084	0.0041268	0.626374	0.0299236	0.375516	0.0128103	0.675188	0.00241723	0.755172	2.17123e-05	0.630769	0.00105692	0.715385	0.00013379	0.733746	0.000814734	0.801471	0.000510093	0.733333	0.0306222	0.885714	0.0357143	0.678571	0.0147889	0.525671	0.000319245	0.564286	0.0349008	0.855392	0	0.621053	0.0164091	0.71039	0.000629623	0.863478	4.04e-05	0.473389	0.00603209	0.660957	0.000895078	0.620588	0.0164687	0.936364	0	0.9
Sorafenib	0.750435	7.17591e-05	0.863777	0	0.440512	0.00241665	0.620879	0.0302253	0.713589	1.88557e-05	0.724561	0.00160243	0.770936	2.17123e-05	0.783478	3.08e-05	0.727863	8.11e-05	0.802941	0.00034459	0.779412	0.000908911	0.857143	0.0229592	0.866667	0.00922168	0.721429	0.00885318	0.541513	0.000183936	0.671429	0.0157589	0.929412	0	0.555336	0.0185348	0.770769	6.2887e-05	0.702076	0.00017407	0.399278	0.0152671	0.522984	0.00493811	0.714035	0.00486015	0.71978	0.0120501	0.716667
Talazoparib	0.725217	0.000136292	0.770898	0.00078457	0.361964	0.0190224	0.851648	0.00220834	0.514286	0.00180437	0.687719	0.00241723	0.560591	0.00189751	0.658261	0.000777	0.647863	0.0005709	0.858824	0	0.776961	0.000908911	0.904762	0.0166704	0.85	0.0113881	0.596429	0.0259443	0.440672	0.00165332	0.610714	0.025128	0.858824	0	0.550395	0.0185348	0.703846	0.000273528	0.577534	0.00202441	0.464931	0.00538963	0.536374	0.00493811	0.539732	0.0247616	0.637363	0.0263943	0.666667
Tamoxifen	0.607826	0.00210311	0.71517	0.00184245	0.548849	0.000221705	0.598901	0.0356135	0.370732	0.019273	0.717544	0.00160243	0.6867	0.000118305	0.829565	2.13e-05	0.725128	8.11e-05	0.852941	0	0.857843	0	0.761905	0.0413504	0.866667	0.00922168	0.617857	0.023285	0.597599	6.49156e-05	0.653571	0.0173627	0.835294	7.61169e-05	0.450593	0.0418276	0.728462	0.000185572	0.649573	0.000526	0.456833	0.00603137	0.375806	0.0388354	0.584211	0.0148269	0.82967	0.0042704	0.766667
Temozolomide	0.591304	0.00281282	0.622291	0.00728023	0.503816	0.000652506	0.824176	0.00317503	0.591859	0.000465028	0.70485	0.00241723	0.697442	7.55392e-05	0.712174	0.000215	0.643846	0.00077187	0.902941	0	0.74613	0.00106204	0.806061	0.0195802	0.857143	0.0167111	0.767857	0.00524546	0.511261	0.000319245	0.682143	0.0154547	0.855882	0	0.492095	0.0268438	0.782308	5.52211e-05	0.721001	0.00011599	0.494939	0.00286269	0.515323	0.00493811	0.617647	0.0148269	0.686813	0.0159	0.8
Teniposide	0.776398	6.53139e-05	0.767647	0.00143645	0.604878	0.000159649	0.835165	0.00266624	0.294234	0.0486328	0.593985	0.00737564	0.758843	2.17123e-05	0.696923	0.00023453	0.735385	8.11e-05	0.789474	0.000208617	0.772059	0.000931174	0.833333	0.0195802	1	0.0078125	0.807143	0.00366508	0.496531	0.000621667	0.771429	0.0119729	0.889706	0	0.587719	0.0191337	0.72332	0.000356592	0.62087	0.00167032	0.662185	0.000533225	0.420161	0.0202834	0.575	0.029441	0.872727	0.0042704	0.466667
Topotecan	0.762846	0.00010051	0.747059	0.00190743	0.51446	0.00107515	0.807692	0.0042693	0.350478	0.019273	0.651128	0.0034829	0.747275	2.17123e-05	0.779231	3.08e-05	0.742308	7.92e-05	0.803922	0.000143979	0.72549	0.00211311	0.883333	0.0138393	0.942857	0.01875	0.610714	0.0236499	0.496762	0.000621667	0.728571	0.0119729	0.838235	1.80883e-05	0.536842	0.0270643	0.699605	0.00062738	0.631304	0.00135882	0.635014	0.000617465	0.517742	0.00493811	0.646429	0.0156134	0.809091	0.0103502	0.3
Trametinib	0.724348	0.000136292	0.781218	0.000673641	0.538211	0.000240738	0.730769	0.0105379	0.498366	0.00150201	0.608772	0.00737564	0.692102	7.82481e-05	0.792308	2.61e-05	0.665641	0.00039696	0.879412	0	0.857843	0	0.733333	0.0306222	0.866667	0.00922168	0.867857	0	0.586074	8.71466e-05	0.517857	0.0506035	0.9	0	0.572134	0.0164091	0.721538	0.000206272	0.753358	6.71e-05	0.579775	0.000617465	0.644758	0.000895078	0.561404	0.0172505	0.835165	0.0042704	0.733333
Venetoclax	0.826087	1.59933e-05	0.760578	0.00089566	0.533765	0.000302316	0.620879	0.0302253	0.435889	0.00686435	0.740351	0.00160243	0.702956	7.82481e-05	0.84087	2.13e-05	0.706667	0.00013077	0.826471	0.000165461	0.816176	0.000276523	0.809524	0.0306222	0.933333	0.0037478	0.614286	0.023285	0.493589	0.000467266	0.617857	0.0236762	0.882353	0	0.486166	0.0270643	0.706923	0.000273528	0.562271	0.00267039	0.541744	0.00182727	0.543952	0.00434185	0.710526	0.00486015	0.725275	0.0114861	0.716667
Vinblastine	0.750435	7.17591e-05	0.845588	0	0.618091	9.38799e-05	0.71978	0.0112467	0.558014	0.000667278	0.721053	0.00160243	0.604433	0.00078225	0.74087	0.00010249	0.772308	3.61e-05	0.891176	0	0.676471	0.00398806	0.809524	0.0306222	0.933333	0.0037478	0.746429	0.0077048	0.536711	0.000186476	0.626374	0.0253798	0.817647	0.000193651	0.530632	0.0198621	0.728462	0.000185572	0.802198	4.04e-05	0.391618	0.0171355	0.620565	0.00135332	0.615789	0.0116897	0.648352	0.0238152	0.716667
Vincristine	0.818182	1.59933e-05	0.776471	0.00123305	0.490517	0.00281283	0.747253	0.00834779	0.437188	0.0044999	0.726316	0.00160243	0.715764	5.737e-05	0.614615	0.00149214	0.783077	3.61e-05	0.758514	0.000451851	0.735294	0.00195385	0.733333	0.038904	0.942857	0.01875	0.607143	0.0240304	0.566258	0.000158513	0.653571	0.0173627	0.755882	0.00111924	0.578947	0.0200301	0.683794	0.000831874	0.747826	0.00012678	0.621289	0.000617465	0.619758	0.00135332	0.667857	0.0135535	0.8	0.0103502	0.533333
Vinorelbine	0.806957	1.59933e-05	0.779154	0.000673641	0.621413	9.38799e-05	0.571429	0.045911	0.452437	0.00391055	0.777193	0.00098596	0.639901	0.00036022	0.611304	0.00195503	0.782564	3.61e-05	0.811765	0.000265736	0.682147	0.00293722	0.745455	0.0306222	0.866667	0.00922168	0.689286	0.0145522	0.573109	0.000102568	0.628571	0.0212599	0.788235	0.000503377	0.518182	0.0268438	0.749231	0.000120471	0.774725	4.23e-05	0.54852	0.00182727	0.54879	0.00410753	0.576883	0.0172505	0.727273	0.0145175	0.583333
Vorinostat	0.633043	0.00127458	0.723426	0.00166414	0.546837	0.000221705	0.862637	0.00220834	0.296864	0.0598312	0.749123	0.0015205	0.755172	2.17123e-05	0.835652	2.13e-05	0.716239	0.00010573	0.835294	0.000107256	0.794118	0.00063286	0.833333	0.0276786	0.833333	0.0143086	0.735714	0.00878574	0.40994	0.00349547	0.639286	0.0190261	0.794118	0.000428603	0.508893	0.023713	0.675385	0.000484513	0.725275	0.00011182	0.52927	0.00200416	0.522581	0.00493811	0.538596	0.0218242	0.807692	0.00533663	0.466667
[truncated: 1 more columns]
