# Supplementary material for: Development of a polygenic score predicting drug resistance and patient outcome in breast cancer
Source: NPJ Precis Oncol. 2024 Oct 2;8:219. doi: 10.1038/s41698-024-00714-7 (PMC11447244; doi:10.1038/s41698-024-00714-7)
Supplement: Supplementary file 5 — Supplementary Data 4 [file 41698_2024_714_MOESM5_ESM.xlsx]

## Sheet: Sheet1
Supplementary Data 4: Multivariate Cox Regression analysis of UAB36-1 gene signatures in the METABRIC cohort.
Gene removed	multicox_coef	HR	zscore	pvalue
ABCC3	0.270798	1.31101	2.50893	0.0121097
ADAM9	0.287884	1.3336	2.66526	0.00769289
ANXA2	0.349472	1.41832	3.22011	0.00128143
ARHGAP29	0.264975	1.3034	2.45629	0.0140381
ASPH	0.197168	1.21795	1.82898	0.0674026
BCAR1	0.233	1.26238	2.16173	0.0306387
BCL9L	0.258867	1.29546	2.39848	0.0164631
CAPN2	0.238773	1.26969	2.21054	0.027068
CCN1	0.293422	1.34101	2.70333	0.00686487
CTNNA1	0.253511	1.28854	2.35139	0.0187036
CTTN	0.221845	1.24838	2.05948	0.0394486
DCBLD2	0.254874	1.2903	2.36122	0.018215
EPHA2	0.263373	1.30131	2.44064	0.0146613
GIPC1	0.280877	1.32429	2.59949	0.00933616
GNG12	0.277909	1.32037	2.57788	0.00994082
GPRC5A	0.233692	1.26325	2.17136	0.0299043
ITGB5	0.232332	1.26154	2.15524	0.0311433
KIAA1522	0.272917	1.31379	2.52834	0.0114604
KRT8	0.234847	1.26472	2.17437	0.0296774
LMNA	0.27783	1.32026	2.5761	0.00999231
MET	0.254283	1.28954	2.3581	0.0183686
MYOF	0.275139	1.31671	2.543	0.0109905
NIBAN2	0.199906	1.22129	1.8563	0.0634113
NQO1	0.23575	1.26586	2.1882	0.0286553
PLK2	0.226385	1.25406	2.10311	0.0354557
PPIC	0.232458	1.2617	2.16306	0.0305368
PRSS23	0.243895	1.27621	2.26354	0.0236027
S100A10	0.299121	1.34867	2.76149	0.00575384
SDC4	0.24134	1.27295	2.23639	0.0253261
SH3D19	0.242624	1.27459	2.24968	0.0244693
SPATS2L	0.238564	1.26942	2.21232	0.0269448
TJP1	0.234536	1.26432	2.17504	0.029627
TM4SF1	0.226792	1.25457	2.09911	0.0358074
TNFRSF12A	0.252136	1.28677	2.33754	0.0194112
TUFT1	0.225771	1.25329	2.08434	0.0371297
YAP1	0.230124	1.25876	2.1366	0.0326304
