# Supplementary material for: Development of a polygenic score predicting drug resistance and patient outcome in breast cancer
Source: NPJ Precis Oncol. 2024 Oct 2;8:219. doi: 10.1038/s41698-024-00714-7 (PMC11447244; doi:10.1038/s41698-024-00714-7)
Supplement: Supplementary file 6 — Supplementary Data 5 [file 41698_2024_714_MOESM6_ESM.xlsx]

## Sheet: Sheet1
Supplementary Data 5: Multivariate Cox Regression analysis of UAB36-1 gene signatures in the GSE9195 cohort.
Gene removed	multicox_coef	HR	zscore	pvalue
ABCC3	1.32218	3.7516	1.94085	0.052277
ADAM9	1.36779	3.92667	2.01568	0.0438335
ANXA2	1.22037	3.38844	1.81516	0.0694996
ARHGAP29	1.36779	3.92667	2.01568	0.0438335
ASPH	1.07788	2.93843	1.66301	0.0963099
BCAR1	1.36779	3.92667	2.01568	0.0438335
BCL9L	1.36779	3.92667	2.01568	0.0438335
CAPN2	1.5423	4.67531	2.21936	0.026462
CCN1	1.36779	3.92667	2.01568	0.0438335
CTNNA1	1.36779	3.92667	2.01568	0.0438335
CTTN	1.19687	3.30975	1.77438	0.0760011
DCBLD2	1.36779	3.92667	2.01568	0.0438335
EPHA2	1.36779	3.92667	2.01568	0.0438335
FAM129B	1.36963	3.93389	2.01937	0.043449
GIPC1	1.36779	3.92667	2.01568	0.0438335
GNG12	1.55857	4.75203	2.23865	0.0251784
GPRC5A	0.627936	1.87374	1.01693	0.309188
ITGB5	1.36779	3.92667	2.01568	0.0438335
KIAA1522	1.36779	3.92667	2.01568	0.0438335
KRT8	1.33961	3.81755	1.96349	0.0495894
LMNA	1.19687	3.30975	1.77438	0.0760011
MET	1.55857	4.75203	2.23865	0.0251784
MYOF	1.3272	3.77047	1.94694	0.0515423
NQO1	1.36779	3.92667	2.01568	0.0438335
PLK2	1.36779	3.92667	2.01568	0.0438335
PPIC	1.36779	3.92667	2.01568	0.0438335
PRSS23	1.36779	3.92667	2.01568	0.0438335
S100A10	1.22037	3.38844	1.81516	0.0694996
SDC4	1.36779	3.92667	2.01568	0.0438335
SH3D19	1.36779	3.92667	2.01568	0.0438335
SPATS2L	1.36779	3.92667	2.01568	0.0438335
TJP1	1.36779	3.92667	2.01568	0.0438335
TM4SF1	1.58241	4.86669	2.29145	0.0219371
TNFRSF12A	1.55857	4.75203	2.23865	0.0251784
TUFT1	1.46631	4.33323	2.15891	0.0308568
YAP1	1.36779	3.92667	2.01568	0.0438335
